# Supplementary material for: The Impact of Elongation on Change in Electrical Resistance of Electrically Conductive Yarns Woven into Fabric
Source: Materials (Basel). 2021 Jun 18;14(12):3390. doi: 10.3390/ma14123390 (PMC8235346; doi:10.3390/ma14123390)
Supplement: Supplementary file 1 [file materials-14-03390-s001.zip]

Archive with 1 entries (1 files):
- materials-1226520-supplementary.pdf
